# Supplementary material for: Biochemical properties of chromatin domains define genome compartmentalization
Source: Nucleic Acids Res. 2024 May 29;52(12):e54. doi: 10.1093/nar/gkae454 (PMC11229364; doi:10.1093/nar/gkae454)
Supplement: gkae454_Supplemental_Files [file gkae454_supplemental_files.zip]

Archive with 2 entries (2 files):
- LuciniEtAl_SupplementaryMaterial_2024-04-21_FF.pdf
- LuciniEtAl_SupplementaryTable1.xlsx
