# Supplementary material for: Biochemical properties of chromatin domains define genome compartmentalization
Source: Nucleic Acids Res. 2024 May 29;52(12):e54. doi: 10.1093/nar/gkae454 (PMC11229364; doi:10.1093/nar/gkae454)
Supplement: gkae454_Supplemental_Files [file gkae454_supplemental_files.zip › LuciniEtAl_SupplementaryTable1.xlsx]

## Sheet: supp_table1
Supplementary Table 1: Reads alignment statistics
#In this table we sumamrize the statistics about reads trimmed, not aligned, duplicates, filtered and used for this work. These data have been reported also in Supplementary Figure 1d.
ID	Sample	Protocol	Fraction	Trimmed	Not aligned	Duplicate	Filtered	Used
C002-r1_4f(3M)_S2S	C002-r1	4f(3M)	S2S	52006	4767654	10424821	5285120	44406919
C002-r1_4f(3M)_S2L	C002-r1	4f(3M)	S2L	98812	3025315	12850498	4956126	49710395
C002-r1_4f(3M)_S3	C002-r1	4f(3M)	S3	53559	4069988	11503082	4804002	50175880
C002-r1_4f(3M)_S4	C002-r1	4f(3M)	S4	32874	3962395	10030099	4617769	41219676
C004-r1_4f(3M)_S2S	C004-r1	4f(3M)	S2S	37538	1089349	5374621	5800147	50712233
C004-r1_4f(3M)_S2L	C004-r1	4f(3M)	S2L	35714	614769	3260064	5685778	43282345
C004-r1_4f(3M)_S3	C004-r1	4f(3M)	S3	40671	689066	3644098	5534173	39462688
C004-r1_4f(3M)_S4	C004-r1	4f(3M)	S4	33098	914081	3937512	6721241	45992514
C004-r2_4f(3M)_S2S	C004-r2	4f(3M)	S2S	100782	1651605	4077030	6274559	36043769
C004-r2_4f(3M)_S2L	C004-r2	4f(3M)	S2L	99149	1325719	5283856	5577901	39316850
C004-r2_4f(3M)_S3	C004-r2	4f(3M)	S3	63595	976621	2991018	4236446	32039449
C004-r2_4f(3M)_S4	C004-r2	4f(3M)	S4	76075	1274622	5002880	4937570	36226086
C002-r1_10kh_S2	C002-r1	10kh	S2	274471	3340370	6719466	2475882	23180090
C002-r1_10kh_S3	C002-r1	10kh	S3	36090	1569092	5668795	2060281	19195287
C002-r1_10kh_S4	C002-r1	10kh	S4	52439	1677154	5514932	1838977	15825996
C004-r1_10kh_S2S	C004-r1	10kh	S2S	173890	1353257	5488699	8305596	45935991
C004-r1_10kh_S2L	C004-r1	10kh	S2L	129194	1760338	5822029	8344435	44440981
C004-r1_10kh_S3	C004-r1	10kh	S3	948050	2650641	5876803	6927782	38956188
C004-r1_10kh_S4	C004-r1	10kh	S4	273007	2467826	4057642	5069382	28823575
C004-r2_10kh_S2	C004-r2	10kh	S2	27059	1986608	6105027	2097197	22235414
C004-r2_10kh_S3	C004-r2	10kh	S3	76132	2291920	6414095	2351260	23380977
C004-r2_10kh_S4	C004-r2	10kh	S4	121737	2268037	4552486	1839888	18207210
C001-r1_4f(10k)_S2S	C001-r1	4f(10k)	S2S	148358	1869667	5909734	1598084	17938743
C001-r1_4f(10k)_S2L	C001-r1	4f(10k)	S2L	59690	1845026	5111122	1631993	18370590
C001-r1_4f(10k)_S3	C001-r1	4f(10k)	S3	86433	1607268	3303205	1754595	17439788
C001-r1_4f(10k)_S4	C001-r1	4f(10k)	S4	30833	3278369	3057799	1515964	15434698
C002-r1_4f(10k)_S2S	C002-r1	4f(10k)	S2S	205775	11667916	41882168	2691016	11837863
C002-r1_4f(10k)_S2L	C002-r1	4f(10k)	S2L	48652	1629986	6287731	1971457	21380658
C002-r1_4f(10k)_S3	C002-r1	4f(10k)	S3	15130	1492096	5502386	2011969	21025495
C002-r1_4f(10k)_S4	C002-r1	4f(10k)	S4	19018	1869844	4604368	2050657	21877440
C004-r1_4f(10k)_S2S	C004-r1	4f(10k)	S2S	78344	21667135	41936194	3504763	21576352
C004-r1_4f(10k)_S2L	C004-r1	4f(10k)	S2L	38498	1367644	5669773	1948073	22271181
C004-r1_4f(10k)_S3	C004-r1	4f(10k)	S3	106575	2315932	4522924	1814567	19347258
C004-r1_4f(10k)_S4	C004-r1	4f(10k)	S4	36110	3043237	3969887	1707964	18946165
C001-r1_4f(50k)_S2S	C001-r1	4f(50k)	S2S	192970	13084561	35271333	4070781	29472433
C001-r1_4f(50k)_S2L	C001-r1	4f(50k)	S2L	36360	1153743	3542900	1453541	16605952
C001-r1_4f(50k)_S3	C001-r1	4f(50k)	S3	96848	1594512	3721731	1712370	18379821
C001-r1_4f(50k)_S4	C001-r1	4f(50k)	S4	117728	1894523	4159987	1925327	20633213
C002-r1_4f(50k)_S2S	C002-r1	4f(50k)	S2S	138078	7437363	41465101	3533453	21138020
C002-r1_4f(50k)_S2L	C002-r1	4f(50k)	S2L	251418	2807174	4049703	1875079	19231589
C002-r1_4f(50k)_S3	C002-r1	4f(50k)	S3	325582	2282985	4893913	2297342	23722705
C002-r1_4f(50k)_S4	C002-r1	4f(50k)	S4	168013	2542476	4265901	1769215	18495502
C004-r1_4f(50k)_S2S	C004-r1	4f(50k)	S2S	495217	18825116	36941177	2497716	13010418
C004-r1_4f(50k)_S2L	C004-r1	4f(50k)	S2L	141589	2574600	5275296	1657135	18162044
C004-r1_4f(50k)_S3	C004-r1	4f(50k)	S3	47571	1476449	3354539	1569129	17072655
C004-r1_4f(50k)_S4	C004-r1	4f(50k)	S4	12234	899957	3622145	1397588	20189253
